# Supplementary material for: Attenuation of LPS-Induced Lung Injury by Benziodarone via Reactive Oxygen Species Reduction
Source: Int J Mol Sci. 2023 Jun 12;24(12):10035. doi: 10.3390/ijms241210035 (PMC10298550; doi:10.3390/ijms241210035)
Supplement: Supplementary file 1 [file ijms-24-10035-s001.zip]

Archive with 1 entries (1 files):
- ijms-2395606-supplementary.pdf
